# Supplementary material for: Knowledge, attitude and practice of antibiotics: a questionnaire study among 2500 Chinese students
Source: BMC Med Educ. 2013 Dec 9;13:163. doi: 10.1186/1472-6920-13-163 (PMC4028935; doi:10.1186/1472-6920-13-163)
Supplement: Additional file 1 — Questions and the grading standard of the questionnaire. [file 1472-6920-13-163-S1.xls]

## Sheet: sheet1
Knowledge		Correct Response
1	Are there bacteria in human body which are good for our health?	Yes=1 (2 points)
2	Can antibiotics be used to cure infections caused by bacteria?	Yes=1 (2 points)
3	Can antibiotics be used to cure infections caused by viruses?	No=2 (2 points)
4	Do you think the use of antibiotics will speed up the recovery of cold, cough and other diseases?	No=2 (2 points)
5	Antibiotics are obtainable without interference of a doctor at drug stores or pharmacies (i.e. antibiotics are over-the-counter drugs)	No=2 (2 points)
6	Have you heard of resistance of bacteria?	Yes=1 (2 points)
7	Do you think frequent use of antibiotics will decrease the treatment when using the antibiotic again?	Yes=1 (2 points)
8	Is the efficacy better if the antibiotics are newer and the price is higher?	No=2 (2 points)
9	Which of the following drugs are antibiotics? (you can choose many)	Amoxicillin=1 (1 point) Penicillin=5(1 point) Tetracycline=7(1 point)
10	Do you agree or disagree with the following statements on side effects of antibiotics? (you can choose many)	When I use antibiotics, I’m worried about side effects=1(1 point) I stop using antibiotics when I experience side effects=2(1 point) If the harm done by antibiotics equals their beneficial effects, I preferably don’t use antibiotics=3(1 point) If I experience side effects when using antibiotics, I will consult a doctor=4(1 point)
11	What is “drug susceptibility testing of bacteria” used for?	To test if the antibiotic is efficient for infections by some bacteria=2(2 points)
Attitude		Correct Response
1	Do you think there is abuse of the current antibiotics?	Yes=1 (2 points)
2	What is the root cause of abuse of antibiotics? (you can make multi-choice)	Universal principles of antibiotic use is not wide enough=1(1 point) Drug manufacturers, hospitals and other sectors are driven by economic interests=2(1 point) People think antibiotics can speed up the rehabilitation =3(1 point) There are loopholes in the health, medicine regulation=4(1 point)
3	Is bacterial antibiotic resistance a problem in China?	Yes=1 (2 points)
4	Is the abuse of antibiotics the main cause of bacterial resistance?	Yes=1 (2 points)
5	Can antibiotic resistance affect you and your family’s health?	Yes=1 (2 points)
Perception of public education		Correct Response
1	Where can you get the information about antibiotics? (you can choose many)	Doctor=1(1 point) Pharmacist=2(1 point) Pharmacy=3(1 point) People around=4(1 point) Drugs instruction =5(1 point) Internet=6(1 point)
2	Where do you hope to get the information about antibiotics?	Introduction by professional medical workers=1(1 point) From people around=2(1 point) From professional books=3(1 point) Drugs instruction=4(1 point) Community schools and other promotional activities on antibiotics=5(1 point)
3	Do you think it is necessary to get more information about antibiotics?	Yes=1 (2 points)
4	Is it necessary to establish the course “Rational use of antibiotics” at the university level?	Yes=1 (2 points)
5	Do you think “antibiotics campaign” is a kind of large-scale science propaganda activity?	Yes=1 (2 points)
Practice		Grading Standard
1	Having a fever, you may use antibiotics when your body temperature reaches_____.	More than 37℃=1(1 point) More than 37.5℃=2 (2 points) More than 38℃=3 (3 points) More than 38.5℃=4 (4 points) No antibiotics=5 (5 points)
2	Do you usually use antibiotics when you have the following diseases?
	Common cold	always=1(1 point) often=2 (2 points) sometimes=3 (3 points) rarely=4 (4 points) never=5 (5 points)
	Acute bronchitis	always=1(1 point) often=2 (2 points) sometimes=3 (3 points) rarely=4 (4 points) never=5 (5 points)
	Pneumonia	always=1(1 point) often=2 (2 points) sometimes=3 (3 points) rarely=4 (4 points) never=5 (5 points)
3	Do you usually use antibiotics when you have these symptoms of the respiratory tract as follows?
	Coughing up yellow/green phlegm	always=1(1 point) often=2 (2 points) sometimes=3 (3 points) rarely=4 (4 points) never=5 (5 points)
	Sore throat	always=1(1 point) often=2 (2 points) sometimes=3 (3 points) rarely=4 (4 points) never=5 (5 points)
	Cough with fever	always=1(1 point) often=2 (2 points) sometimes=3 (3 points) rarely=4 (4 points) never=5 (5 points)
	Obstructed nose with headach	always=1(1 point) often=2 (2 points) sometimes=3 (3 points) rarely=4 (4 points) never=5 (5 points)
	Coughing up transparent phlegm	always=1(1 point) often=2 (2 points) sometimes=3 (3 points) rarely=4 (4 points) never=5 (5 points)
	Cough lasting more than 2 weeks	always=1(1 point) often=2 (2 points) sometimes=3 (3 points) rarely=4 (4 points) never=5 (5 points)
4	Are you allowed to stop the use of antibiotics as soon as complaints lessen?	No=2 (2 points)
5	Where do the antibiotics you used come from?	Preparation at home=1 Provided by classmates=2 Purchased by ourselves=3 Prescribed by doctor=4(1 points) Others=5
6	What do you follow when you choose antibiotics?	Friends’ recommendation=1 Personal experience or habit=2 Prescription=3(1 points) Advertising introduction=4
7	.Have you ever used antibiotics without doctor’s instructions?	No=2 (2 points)
8	Will you ask the doctor to prescribe for you antibiotics when you catch a common cold?	No=2 (2 points)
9	.Have doctors prescribed you antibiotics when you catch a cold?	No=2 (2 points)
